# Supplementary material for: Norovirus prevalence and estimated viral load in symptomatic and asymptomatic children from rural communities of Vhembe district, South Africa
Source: J Clin Virol. 2016 Nov;84:12–8. doi: 10.1016/j.jcv.2016.09.005 (PMC5099155; doi:10.1016/j.jcv.2016.09.005)
Supplement: Supplementary file 1 [file mmc1.xlsx]

## Sheet: Sheet1
Case	1
Count of Sex	Column Labels															Row Labels	NoV pos	NoV neg
Row Labels	0	1	Grand Total							Symptoms	0	1				D	59	83					56.7308	55.7047
D	83	59	142							D	83	59				D, A	4	8		10	18		9.61538	12.0805
D, A	8	4	12													D, Dehydration	4	6		11	13		10.5769	8.72483
D, F	12	5	17													D, F	5	12		20	28		19.2308	18.7919
D, F, A	4	3	7													D, F, A	3	4
D, F, Dehydration	1	1	2													D, F, Dehydration	1	1
D, V	15	12	27													D, V	12	15		28	35		26.9231	23.4899
D, V, A	4		4													D, V, A		4
D, V, Dehydration	5	5	10													D, V, Dehydration	5	5
D, V, F	8	7	15													D, V, F	7	8
D, V, F, A	2	3	5													D, V, F, A	3	2
D, V, F, Dehydration	1	1	2													D, V, F, Dehydration	1	1
D, Dehydration	6	4	10
Grand Total	149	104	253													Total	104	149
																D + other symptoms	45	66					43.2692	44.2953
