# Supplementary material for: Norovirus prevalence and estimated viral load in symptomatic and asymptomatic children from rural communities of Vhembe district, South Africa
Source: J Clin Virol. 2016 Nov;84:12–8. doi: 10.1016/j.jcv.2016.09.005 (PMC5099155; doi:10.1016/j.jcv.2016.09.005)
Supplement: Supplementary file 2 [file mmc2.xlsx]

## Sheet: Sheet1
Case no	Case	Sex	Sex_code	Age	Age_mnths	Interval	Positive	Results	cT GII	cT GI	MinCT	GII Strong Pos	GI strong Pos	Lab ID	Interval/days	Symptoms	Stool consistency	Water source
8	1	Female	0	14 months	14	24	1	GII	26.14		26.14	0	0	8	24	D	Formed	Tap
9	1	Female	0	42 months	42	7	0	0				0	0	9	7	D	Formed	Tap
10	1	Male	1	30 months	30	1	0	0				0	0	10	1	D	Formed	Tap
17	1	Female	0	12 monts	12	0	0	0				0	0	17	0	D	watery	Spring
20	1	Female	0	4 months	4	1	0	0				0	0	20	1	D	Soft	Tap
22	1	Male	1	60 months	60	1	0	0				0	0	22	1	D	watery	Tap
25	1	Female	0	16 months	16	1	0	0				0	0	25	1	D	Formed	Tap
26	1	Female	0	39 months	39	0	0	0				0	0	26	0	D	watery	Tap
29	1	Female	0	13 months	13	1	1	GII	23.77		23.77	1	0	29	1	D	watery
34	1	Male	1	10 months	10	1	0	0				0	0	34	1	D	Soft	Tap
37	1	Female	0	13 months	13	1	0	0				0	0	37	1	D	Formed	Tap
38	1	Male	1	7 months	7	1	0	0				0	0	38	1	D	Soft	Tap
39	1	Male	1	7 months	7	2	0	0				0	0	39	2	D	watery	Tap
40	1	Female	0	4 months	4	2	0	0				0	0	40	2	D	watery	Tap
42	1	Male	1	1 month	1	2	0	0				0	0	42	2	D	Soft	Tap
44	1	Female	0	7 months	7	1	1	GII	27.46		27.46	0	0	44	1	D	Soft	Tap
50	1	Female	0	8 months	8	2	1	GII	39.24		39.24	0	0	50	2	D	watery	Tap
51	1	Female	0	9 months	9	2	1	GII	40.71		40.71	0	0	51	2	D	watery
53	1	Male	1	15 months	15	0	1	GII+GI	19.82	34.97	19.82	1	0	53	0	D	Soft	Tap
55	1	Male	1	6 months	6	6	0	0				0	0	55	6	D	Soft	Tap
58	1	Male	1	15 months	15	8	0	0				0	0	58	8	D	watery	Tap
59	1	Female	0	3 months	3	2	1	GII+GI	25.85	25.41	25.41	0	0	59	2	D	Formed	Tap
61	1	Female	0	6 months	6	5	1	GII	23.09		23.09	1	0	61	5	D	Formed	River
63	1	Female	0	13 months	13	0	1	GI		39.21	39.21	0	0	63	0	D	watery	Tap
65	1	Female	0	4 months	4	2	0	0				0	0	65	2	D	Formed	Tap
70	1	Male	1	12 months	12	1	1	GII	23.29		23.29	1	0	70	1	D	watery	Boreholes
79	1	Male	1	10 months	10	2	0	0				0	0	79	2	D	watery	Tap
82	1	Female	0	9 months	9	1	0	0				0	0	82	1	D	Watery	Tap
85	1	Male	1	2 months	2	13	1	GII	42.03		42.03	0	0	85	13	D	Formed	Tap
86	1	Female	0	3 months	3	3	1	GII	24.66		24.66	1	0	86	3	D	Watery
87	1	Female	0	36 months	36	0	0	0				0	0	87	0	D	Soft	Tap
92	1	Male	1	20 months	20	1	1	GI		39.05	39.05	0	0	92	1	D	watery	NAV
93	1	Female	0	2 months	2	2	0	0				0	0	93	2	D	Formed	Tap
94	1	Female	0	16 months	16	1	1	GI		29.97	29.97	0	0	94	1	D	Formed	Tap
95	1	Male	1	2 months	2	5	0	0				0	0	95	5	D	Formed	Tap
96	1	Male	1	3 months	3	4	1	GII	42.5		42.5	0	0	96	4	D	watery	Tap
97	1	Male	1	10 months	10	1	0	0				0	0	97	1	D	Formed	Tap
98	1	Female	0	11 months	11	4	0	0				0	0	98	4	D	Formed	Tap
99	1	Female	0	6 months	6	3	0	0				0	0	99	3	D	Formed	Tap
100	1	Male	1	2 months	2	4	0	0				0	0	100	4	D	Formed	Tap
104	1	Male	1	52 months	52	2	0	0				0	0	104	2	D	Formed	Tap
109	1	Female	0	7 months	7	2	0	0				0	0	109	2	D	watery	Tap
110	1	Male	1	3 months	3	2	1	GII	24.85		24.85	1	0	110	2	D	watery	Tap
111	1	Female	0	8 months	8	2	0	0				0	0	111	2	D	watery	Tap
112	1	Female	0	5 months	5	2	1	GI		31.38	31.38	0	0	112	2	D	watery
113	1	Male	1	8 months	8	2	1	GII	19.79		19.79	1	0	113	2	D	Formed	Boreholes
114	1	Male	1	3 months	3	4	0	0				0	0	114	4	D	Soft	Boreholes
116	1	Female	0	2 months	2	25	0	0				0	0	116	25	D	Soft	Tap
117	1	Female	0	3 months	3	9	1	GII	37.93		37.93	0	0	117	9	D	watery	Tap
118	1	Male	1	4 months	4	3	0	0				0	0	118	3	D	watery	Tap
119	1	Female	0	6 months	6	3	0	0				0	0	119	3	D	watery	Tap
120	1	Female	0	3 months	3	7	0	0				0	0	120	7	D	Formed	Tap
121	1	Male	1	3 months	3	3	0	0				0	0	121	3	D	watery	Tap
122	1	Male	1	3 months	3	2	0	0				0	0	122	2	D	watery	Tap
123	1	Male	1	10 months	10	3	0	0				0	0	123	3	D	Formed	Tap
124	1	Male	1	1 month	1	2	0	0				0	0	124	2	D	watery	Tap
125	1	Male	1	18 months	18	4	0	0				0	0	125	4	D	Formed	Tap
126	1	Female	0	8 months	8	2	1	GI		35.33	35.33	0	0	126	2	D	Formed	Tap
127	1	Female	0	9 months	9	1	0	0				0	0	127	1	D	Formed	Tap
128	1	Female	0	1 month	1	1	1	GII+GI	21.39	28.13	21.39	1	0	128	1	D	watery	Tap
129	1	Male	1	17 months	17	2	1	GII	34.98		34.98	0	0	129	2	D	Formed	Tap
130	1	Female	0	3 months	3	1	1	GII	30.11		30.11	0	0	130	1	D	Formed	Tap
131	1	Male	1	1 month	1	4	0	0				0	0	131	4	D	watery	Tap
132	1	Male	1	20 months	20	1	0	0				0	0	132	1	D	Soft	NAV
137	1	Male	1	1 month	1	1	1	GII+GI	27.64	27.78	27.64	0	0	137	1	D	Formed	Tap
138	1	Male	1	3 months	3	1	1	GII	27.39		27.39	0	0	138	1	D	Formed	Tap
139	1	Female	0	6 months	6	1	1	GII + GI	27.02	23.94	23.94	0	1	139	1	D	Formed	Tap
140	1	Female	0	4 days	0	1	1	GII+GI	37.49	19.49	19.49	0	1	140	1	D	watery	Tap
141	1	Male	1	13 months	13	0	1	GII	31.83		31.83	0	0	141	0	D	watery	Tap
142	1	Female	0	7 months	7	1	1	GII+GI	31.46	29.43	29.43	0	0	142	1	D	Formed	Tap
144	1	Female	0	5 m0nths	5	20	1	GII	38.76		38.76	0	0	144	20	D	Soft	Boreholes
146	1	Male	1	5 months	5	5	0	0				0	0	146	5	D	Soft	Boreholes
150	1	Male	1	4 months	4	2	1	GI		17.23	17.23	0	1	150	2	D	watery	Tap
151	1	Male	1	24 months	24	0	0	0				0	0	151	0	D	Formed	Tap
158	1	Male	1	12 months	12	2	0	0				0	0	158	2	D	watery
160	1	Female	0	2 months	2	2	1	GII	24.46		24.46	1	0	160	2	D	watery	Tap
161	1	Male	1	4 months	4	1	0	0				0	0	161	1	D	watery	Tap
162	1	Male	1	19 months	19	1	0	0				0	0	162	1	D	Formed	Tap
163	1	Male	1	4 days	0	0	0	0				0	0	163	0	D	Formed	Tap
164	1	Female	0	3 months	3	3	0	0				0	0	164	3	D	watery	Tap
165	1	Female	0	12 months	12	0	1	GII+GI	28.11	26.03	26.03	0	0	165	0	D	Watery	Tap
166	1	Female	0	5 months	5	2	0	0				0	0	166	2	D	Formed	Tap
167	1	Female	0	24 months	24	2	1	GII	20.56		20.56	1	0	167	2	D	watery	NAV
169	1	Male	1	13 months	13	3	0	0				0	0	169	3	D	watery
174	1	Male	1	12 months	12	2	0	0				0	0	174	2	D	watery	Tap
176	1	Male	1	15 months	15	3	0	0				0	0	176	3	D	watery	Tap
177	1	Male	1	24 months	24	2	1	GII	27.87		27.87	0	0	177	2	D	Soft	Tap
178	1	Female	0	12 months	12	7	0	0				0	0	178	7	D	Soft	Tap
180	1	Female	0	3 months	3	1	0	0				0	0	180	1	D	watery	Tap
181	1	Male	1	6 months	6	0	0	0				0	0	181	0	D	Formed	Tap
182	1	Male	1	2 months	2	2	0	0				0	0	182	2	D	Formed	Tap
183	1	Female	0	1 month	1	1	0	0				0	0	183	1	D	Formed	Tap
184	1	Male	1	3 months	3	0	0	0				0	0	184	0	D	Soft	Tap
186	1	Male	1	4 months	4	2	0	0				0	0	186	2	D	Soft	Tap
187	1	Male	1	2 months	2	3	0	0				0	0	187	3	D	Soft	Tap
192	1	Male	1	17 months	17	2	1	GII+GI	35.51	41.78	35.51	0	0	192	2	D	watery	Tap
193	1	Male	1	4 months	4	3	1	GII	42.62		42.62	0	0	193	3	D	Formed	Tap
194	1	Male	1	8 months	8	1	0	0				0	0	194	1	D	watery	Tap, Borehole
196	1	Female	0	4 days	0	1	1	GI		37.84	37.84	0	0	196	1	D	Soft	Tap
197	1	Male	1	3 days	0	1	1	GII	23.08		23.08	1	0	197	1	D	watery	Tap
198	1	Female	0	2 months	2	1	0	0				0	0	198	1	D	Formed	Tap
199	1	Male	1	7 months	7	1	0	0				0	0	199	1	D	Formed	Tap
200	1	Female	0	13 months	13	2	0	0				0	0	200	2	D	Formed
202	1	Female	0	11 months	11	2	0	0				0	0	202	2	D	Formed	Tap
204	1	Female	0	10 months	10	1	1	GII	23.15		23.15	1	0	204	1	D	Formed	Tap
205	1	Female	0	6 months	6	7	1	GII	38.42		38.42	0	0	205	7	D	watery	Tap
207	1	Female	0	9 months	9	7	0	0				0	0	207	7	D	Formed	Tap
208	1	Male	1	8 months	8	1	0	0				0	0	208	1	D	Formed	Tap
212	1	Female	0	6 months	6	3	1	GII+GI	24.57	24.15	24.15	1	1	212	3	D	watery	Tap
213	1	Male	1	4 months	4	1	1	GII+GI	19.01	18.08	18.08	1	1	213	1	D	watery	Tap
214	1	Male	1	4 months	4	2	0	0				0	0	214	2	D	Formed	Tap
215	1	Female	0	8 months	8	2	1	GII	38.02		38.02	0	0	215	2	D	Formed	Tap
216	1	Female	0	14 months	14	2	0	0				0	0	216	2	D	watery	Tap
217	1	Female	0	7 months	7	1	1	GII+GI	22.62	30.51	22.62	1	0	217	1	D	watery	Tap
218	1	Male	1	3 months	3	1	1	GII	24.38		24.38	1	0	218	1	D	Formed	Boreholes
220	1	Female	0	20 months	20	1	1	GII+GI	20.44	25.07	20.44	1	0	220	1	D	Formed	Tap
221	1	Male	1	4 months	4	1	1	GII+GI	22.35	23.57	22.35	1	1	221	1	D	watery	Tap
222	1	Male	1	3 months	3	1	0	0				0	0	222	1	D	Soft	Tap
224	1	Female	0	2 months	2	1	0	0				0	0	224	1	D	Formed	NAV
225	1	Female	0	2 months	2	1	1	GII	21.51		21.51	1	0	225	1	D	watery	Tap
226	1	Male	1	6 months	6	2	0	0				0	0	226	2	D	Formed	Tap
227	1	Male	1	14 months	14	2	1	GII	42.09		42.09	0	0	227	2	D	Formed	Tap
228	1	Female	0	14 months	14	2	1	GII+GI	20.28	18.85	18.85	1	1	228	2	D	Formed	Tap
229	1	Female	0	7 months	7	0	0	0				0	0	229	0	D	Formed	Tap
237	1	Male	1	19 months	19	1	1	GI		25.4	25.4	0	0	237	1	D	watery
238	1	Male	1	27 months	27	2	1	GII+GI	24.21	24.67	24.21	1	1	238	2	D	Soft	Tap
239	1	Male	1	9 months	9	2	0	0				0	0	239	2	D	Formed	NAV
240	1	Female	0	11 months	11	1	0	0				0	0	240	1	D	Formed	NAV
242	1	Female	0	5 months	5	1	0	0				0	0	242	1	D	Formed	Tap
244	1	Female	0	15 months	15	6	0	0				0	0	244	6	D	watery	Tap
245	1	Female	0	45 months	45	0	0	0				0	0	245	0	D	watery	Tap
246	1	Female	0	11 months	11	0	1	GII	20.97		20.97	1	0	246	0	D	Soft	Tap
247	1	Male	1	4 days	0	3	1	GII	20.54		20.54	1	0	247	3	D	Formed	Tap
248	1	Female	0	2 months	2	1	1	GII+GI	21.63	20.03	20.03	1	1	248	1	D	watery	Tap
249	1	Male	1	3 months	3	1	0	0				0	0	249	1	D	watery
250	1	Male	1	2 months	2	1	0	0				0	0	250	1	D	Formed	Tap
253	1	Male	1	4 months	4	5	0	0				0	0	253	5	D	watery	Tap
254	1	Male	1	15 months	15	1	0	0				0	0	254	1	D	Soft	Tap
255	1	Female	0	17 months	17	3	0	0				0	0	255	3	D	Soft	Tap
257	1	Male	1	4 months	4	21	1	GII	35.94		35.94	0	0	257	21	D	watery	Tap
68	1	Female	0	12 months	12	1	1	GII+GI	22.08	44.97	22.08	1	0	68	1	D	watery	Tap
69	1	Male	1	17 months	17	1	1	GII+GI	24.44	40.1	24.44	1	0	69	1	D	Soft	Tap
6	1	Male	1	49 months	49	1	1	GII	35.88		35.88	0	0	6	1	D, A	watery	Tap
18	1	Male	1	2 months	2	2	1	GII	26.58		26.58	0	0	18	2	D, A	watery	Tap
21	1	Female	0	36 months	36	4	0	0				0	0	21	4	D, A	watery	Tap
89	1	Male	1	10 months	10	2	0	0				0	0	89	2	D, A	Soft	Tap
91	1	Male	1	27 months	27	7	0	0				0	0	91	7	D, A	Formed	Tap
219	1	Male	1	20 months	20	3	0	0				0	0	219	3	D, A	Soft	Tap
76	1	Female	0	3 months	3	3	0	0				0	0	76	3	D, A	watery	Tap
77	1	Female	0	10 months	10	1	1	GII	28.18		28.18	0	0	77	1	D, A	watery	Tap
135	1	Male	1	25 months	25	0	1	GII	31.52		31.52	0	0	135	0	D, A	Soft	Tap
179	1	Male	1	29 months	29	1	0	0				0	0	179	1	D, A	Formed	Tap
231	1	Male	1	7 months	7	1	0	0				0	0	231	1	D, A	Formed	Tap
234	1	Female	0	36 months	36	2	0	0				0	0	234	2	D, A	Soft	Tap
71	1	Male	1	14 months	14	3	1	GII	43.38		43.38	0	0	71	3	D, Dehydration	watery	Tap
155	1	Female	0	22 months	22	2	0	0				0	0	155	2	D, Dehydration	watery	Tap
156	1	Female	0	42 months	42	3	0	0				0	0	156	3	D, Dehydration	watery	Tap
173	1	Male	1	19 months	19	0	0	0				0	0	173	0	D, Dehydration	watery	NAV
157	1	Female	0	30 months	30	2	1	GII	24.01		24.01	1	0	157	2	D, Dehydration	Formed	Tap
185	1	Male	1	25 months	25	2	0	0				0	0	185	2	D, Dehydration	Soft	Tap
188	1	Male	1	6 months	6	1	0	0				0	0	188	1	D, Dehydration	Soft	Tap
206	1	Male	1	5 months	5	8	1	GI		31.69	31.69	0	0	206	8	D, Dehydration	Formed	Tap
235	1	Female	0	18 months	18	6	1	GII	22.26		22.26	1	0	235	6	D, Dehydration	Formed	Tap
243	1	Male	1	3 months	3	0	0	0				0	0	243	0	D, Dehydration	Soft	Tap
32	1	Male	1	9 months	9	1	0	0				0	0	32	1	D, F	Soft	Tap
41	1	Male	1	16 months	16	4	1	GI		36.15	36.15	0	0	41	4	D, F	watery	Tap
46	1	Male	1	13 months	13	1	1	GII	25.26		25.26	0	0	46	1	D, F	Formed	Tap
73	1	Female	0	5 months	5	1	0	0				0	0	73	1	D, F	Formed	Tap
75	1	Male	1	8 months	8	5	1	GII	34.48		34.48	0	0	75	5	D, F	Formed	Borehole
101	1	Male	1	53 months	53	2	0	0				0	0	101	2	D, F	Soft	Tap
102	1	Male	1	41 months	41	2	0	0				0	0	102	2	D, F	Soft	Tap
103	1	Female	0	9 months	9	2	0	0				0	0	103	2	D, F	Formed	Tap
105	1	Male	1	8 months	8	2	0	0				0	0	105	2	D, F	Soft	Tap
115	1	Female	0	3 months	3	2	0	0				0	0	115	2	D, F	watery	Tap
133	1	Male	1	24 months	24	7	0	0				0	0	133	7	D, F	Formed	Tap
136	1	Male	1	9 months	9	1	0	0				0	0	136	1	D, F	watery	Tap
143	1	Female	0	27 months	27	1	0	0				0	0	143	1	D, F	watery	Tap
147	1	Female	0	3 months	3	3	1	GII+GI	27.91	24.36	24.36	0	1	147	3	D, F	Soft	Tap
148	1	Male	1	25 months	25	16	1	GII	21.91		21.91	1	0	148	16	D, F	Soft	Tap
170	1	Female	0	1 month	1	1	0	0				0	0	170	1	D, F	Formed	Tap
232	1	Female	0	43 months	43	1	0	0				0	0	232	1	D, F	Formed	NAV
24	1	Male	1	39 months	39	1	0	0				0	0	24	1	D, F, A	Formed	Tap
54	1	Male	1	19 months	19	0	1	GII	33.45		33.45	0	0	54	0	D, F, A	watery	Tap
66	1	Female	0	17 months	17	1	1	GII	26.01		26.01	0	0	66	1	D, F, A	Soft	Tap
67	1	Male	1	31 months	31	1	0	0				0	0	67	1	D, F, A	Watery	Tap
78	1	Female	0	1 month	1	2	0	0				0	0	78	2	D, F, A	Formed	Borehole
108	1	Male	1	54 months	54	2	0	0				0	0	108	2	D, F, A	Soft	Tap,Spring
171	1	Female	0	30 months	30	1	1	GI		23.21	23.21	0	1	171	1	D, F, A	watery	Tap
15	1	Female	0	17 months	17	4	0	0				0	0	15	4	D, F, Dehydration	Formed	Tap
134	1	Male	1	10 months	10	7	1	GII	33.63		33.63	0	0	134	7	D, F, Dehydration	watery	River,Boreholes
2	1	Female	0	55 months	55	1	0	0				0	0	2	1	D, V	Soft	Tap
11	1	Male	1	19 months	19	0	0	0				0	0	11	0	D, V	watery	Tap
19	1	Male	1	6 months	6	6	0	0				0	0	19	6	D, V	watery	Tap
23	1	Female	0	15 months	15	2	1	GII	24.7		24.7	1	0	23	2	D, V	watery	Tap
27	1	Female	0	20 months	20	3	0	0				0	0	27	3	D, V	Soft	Tap
30	1	Female	0	20 months	20	3	1	GII	23.34		23.34	1	0	30	3	D, V	Soft	Boreholes
47	1	Male	1	6 months	6	5	0	0				0	0	47	5	D, V	watery	Tap
48	1	Male	1	10 months	10	6	0	0				0	0	48	6	D, V	watery	Tap
56	1	Female	0	20 months	20	1	0	0				0	0	56	1	D, V	Formed	Tap
57	1	Male	1	8 months	8	2	1	GII	25.57		25.57	0	0	57	2	D, V	watery	Tap
60	1	Male	1	3 months	3	1	1	GII	29.81		29.81	0	0	60	1	D, V	Soft	Tap
64	1	Female	0	12 months	12	1	0	0				0	0	64	1	D, V	Soft	Tap
1	1	Female	0	19 months	19	1	0	0				0	0	1	1	D, V	Soft	Tap
90	1	Male	1	12 months	12	4	0	0				0	0	90	4	D, V	watery	Tap
33	1	Male	1	8 months	8	2	1	GII	17.63		17.63	1	0	33	2	D, V	Formed	Tap
80	1	Male	1	6 months	6	2	1	GII	28.46		28.46	0	0	80	2	D, V	Watery	Borehole
106	1	Male	1	18 months	18	2	0	0				0	0	106	2	D, V	watery	River
107	1	Female	0	6 months	6	2	1	GII	26.65		26.65	0	0	107	2	D, V	watery	Tap
149	1	Female	0	12 months	12	1	0	0				0	0	149	1	D, V	watery	Tap
168	1	Female	0	12 months	12	3	1	GI		34.69	34.69	0	0	168	3	D, V	watery	Tap
195	1	Male	1	36 months	36	1	1	GII+GI	23.53	21.69	21.69	1	1	195	1	D, V	watery	Tap
201	1	Female	0	10 months	10	2	1	GII	38.29		38.29	0	0	201	2	D, V	Soft	Tap
203	1	Female	0	3 months	3	5	1	GII	18.17		18.17	1	0	203	5	D, V	Formed	Tap
209	1	Male	1	22 months	22	3	0	0				0	0	209	3	D, V	watery	Tap
211	1	Male	1	17 months	17	2	0	0				0	0	211	2	D, V	watery	Tap
241	1	Female	0	6 months	6	1	1	GI		39.33	39.33	0	0	241	1	D, V	Formed	Tap
251	1	Male	1	18 months	18	1	0	0				0	0	251	1	D, V	watery	Boreholes
3	1	Male	1	4 months	4	1	0	0				0	0	3	1	D, V, A	watery	Borehole
35	1	Female	0	48 months	48	1	0	0				0	0	35	1	D, V, A	watery	Spring
84	1	Male	1	19 months	19	1	0	0				0	0	84	1	D, V, A	Formed	Tap
172	1	Female	0	18 months	18	1	0	0				0	0	172	1	D, V, A	Formed	Tap
31	1	Female	0	12 months	12	3	1	GII	25.1		25.1	0	0	31	3	D, V, Dehydration	Soft	Tap, Borehole
45	1	Male	1	7 months	7	1	1	GII+GI	20.54	25.3	20.54	1	0	45	1	D, V, Dehydration	Formed	Tap
154	1	Female	0	12 months	12	2	0	0				0	0	154	2	D, V, Dehydration	Formed	Tap
233	1	Male	1	33 months	33	2	0	0				0	0	233	2	D, V, Dehydration	Formed	Tap
88	1	Female	0	24 months	24	1	0	0				0	0	88	1	D, V, Dehydration	watery	Tap
175	1	Male	1	13 months	13	1	1	GI		22.8	22.8	0	1	175	1	D, V, Dehydration	watery	Tap
190	1	Male	1	11 months	11	4	0	0				0	0	190	4	D, V, Dehydration	watery	Tap
191	1	Male	1	9 months	9	14	1	GII	25		25	0	0	191	14	D, V, Dehydration	Soft	Tap
189	1	Female	0	12 months	12	1	0	0				0	0	189	1	D, V, Dehydration	watery	Tap
236	1	Female	0	18 months	18	1	1	GII	21.21		21.21	1	0	236	1	D, V, Dehydration	Formed	Tap
7	1	Female	0	10 months	10	3	0	0				0	0	7	3	D, V, F	watery	Borehole
16	1	Male	1	14 months	14	1	1	GII	27.4		27.4	0	0	16	1	D, V, F	Formed	Tap
28	1	Female	0	18 months	18	1	1	GII+GI	26.05	24.67	24.67	0	1	28	1	D, V, F	watery	Tap
43	1	Female	0	7 months	7	1	0	0				0	0	43	1	D, V, F	Soft	Tap
49	1	Female	0	10 months	10	2	1	GII	41.26		41.26	0	0	49	2	D, V, F	watery	Tap
62	1	Male	1	14 months	14	2	0	0				0	0	62	2	D, V, F	Formed	Tap
72	1	Male	1	54 months	54	1	0	0				0	0	72	1	D, V, F	Formed	Tap
13	1	Female	0	19 months	19	1	1	GII	38.63		38.63	0	0	13	1	D, V, F	Formed	Tap
74	1	Male	1	13 months	13	1	0	0				0	0	74	1	D, V, F	Soft	Tap
81	1	Female	0	7 months	7	2	0	0				0	0	81	2	D, V, F	Watery	Borehole
83	1	Female	0	14 months	14	0	0	0				0	0	83	0	D, V, F	Soft	Tap
210	1	Male	1	22 months	22	6	1	GII+GI	20.35	17.86	17.86	1	1	210	6	D, V, F	watery	Tap
256	1	Male	1	12 months	12	1	1	GII	21.31		21.31	1	0	256	1	D, V, F	Formed	Tap
252	1	Male	1	8 months	8	3	1	GII	19.91		19.91	1	0	252	3	D, V, F	watery	Tap
4	1	Male	1	16 months	16	2	0	0				0	0	4	2	D, V, F, A	watery	Tap
12	1	Male	1	9 months	9	2	1	GI		25.2	25.2	0	0	12	2	D, V, F, A	watery	Tap
14	1	Male	1	53 months	53	2	0	0				0	0	14	2	D, V, F, A	watery	Tap
36	1	Male	1	15 months	15	1	1	GII+GI	24.57	28.06	24.57	1	0	36	1	D, V, F, A	watery	Borehole
223	1	Male	1	30 months	30	1	1	GII+GI	17.88	16.67	16.67	1	1	223	1	D, V, F, A	watery	Tap
5	1	Female	0	7 months	7	0	1	GI		24.76	24.76	0	1	5	0	D, V, F, Dehydration	Soft	Tap
145	1	Female	0	36 months	36	1	0	0				0	0	145	1	D, V, F, Dehydration	watery	Boreholes
52	1	Male	1	12 months	12	0	0	0				0	0	52	0	D, V, F	Soft	Tap
H001	0	Female	0	19 months	19		1	GI		28.75	28.75	0	0	H001			Soft	Tap
H002	0	Female	0	55 months	55		1	GII	38.04		38.04	0	0	H002			Formed	Tap
H003	0	Male	1	4 months	4		1	GII+GI	38.22	25.55	25.55	0	0	H003			Soft	Borehole
H004	0	Female	0	16 months	16		0	0				0	0	H004			Formed	Tap
H005	0	Male	1	7 months	7		1	GII	32.17		32.17	0	0	H005			Formed	Tap
H006	0	Female	0	49 months	49		1	GII	32.14		32.14	0	0	H006			Formed	Tap
H007	0	Female	0	10 months	10		0	0				0	0	H007			Formed	Tap
H008	0	Female	0	14 months	14		0	0				0	0	H008			Formed	Tap
H009	0	Male	1	42 months	42		1	GII	37.01		37.01	0	0	H009			Formed	Borehole
H010	0	Male	1	30 months	30		0	0				0	0	H010			Formed	Tap
H011	0	Female	0	19 months	19		1	GII+GI	25.99	32.69	25.99	0	0	H011			Formed	Tap
H014	0	Male	1	53 months	53		0	0				0	0	H014			Formed	River
H015	0	Male	1	17 months	17		0	0				0	0	H015			Formed	Tap
H016	0	Female	0	14 months	14		0	0				0	0	H016			Formed	Tap
H017	0	Female	0	12 monts	12		0	0				0	0	H017			Formed	River
H018	0	Male	1	2 months	2		0	0				0	0	H018			Formed	Tap
H019	0	Female	0	6 months	6		1	GI		29.61	29.61	0	0	H019			Soft	Tap
H020	0	Female	0	4 months	4		0	0				0	0	H020			Soft	Tap
H021	0	Male	1	36 months	36		0	0				0	0	H021			Formed	Tap
H022	0	Female	0	60 months	60		0	0				0	0	H022			Soft	Tap
H023	0	Male	1	15 months	15		1	GII	26.9		26.9	0	0	H023			Formed	Tap
H024	0	Female	0	39 months	39		0	0				0	0	H024			Soft	Tap
H025	0	Male	1	16 months	16		0	0				0	0	H025			Soft	Tap
H026	0	Male	1	39 months	39		1	GII+GI	37.17	23.64	23.64	0	1	H026			Formed	Tap
H027	0	Female	0	20 months	20		0	0				0	0	H027			Formed	Tap
H028	0	Male	1	18 months	18		0	0				0	0	H028			Formed	Tap
H029	0	Female	0	6 months	6		1	GII	43.02		43.02	0	0	H029			Soft	Tap
H030	0	Male	1	6 months	6		1	GII	29.13		29.13	0	0	H030			Formed	Tap
H031	0	Male	1	12 months	12		1	GII	37.73		37.73	0	0	H031			Soft	Tap
H034	0	Male	1	10 months	10		1	GII+GI	37.56	26.99	26.99	0	0	H034			Formed	Tap
HC035	0	Male	1	48 months	48		0	0				0	0	HC035			Formed	Tap
HC036	0	Male	1	15 months	15		0	0				0	0	HC036			Soft	Tap
HC037	0	Female	0	13 months	13		1	GII+GI	24.97	24.13	24.13	1	1	HC037			Soft	Tap
HC038	0	Female	0	7 months	7		0	0				0	0	HC038			Formed	River
HC039	0	Male	1	7 months	7		0	0				0	0	HC039			Formed	Tap
HC040	0	Male	1	4 months	4		0	0				0	0	HC040			Soft	Tap
HC042	0	Female	0	1 month	1		0	0				0	0	HC042			Formed	Tap
HC044	0	Male	1	7 months	7		0	0				0	0	HC044			Formed	Tap
HC045	0	Male	1	7 months	7		0	0				0	0	HC045			Formed	Tap
HC046	0	Female	0	2 months	2		1	GII+GI	35.42	44.74	35.42	0	0	HC046			Formed	Tap
HC047	0	Male	1	6 months	6		1	GII+GI	26.77	38.88	26.77	0	0	HC047			Formed	Tap
HC048	0	Female	0	10 months	10		0	0				0	0	HC048			Formed	Tap
HC051	0	Male	1	12 months	12		1	GII	44.84		44.84	0	0	HC051			Formed	Tap
HC052	0	Female	0	12 months	12		0	0				0	0	HC052			Formed	NAV
HC056	0	Female	0	20 months	20		0	0				0	0	HC056			Formed	Tap
HC057	0	Female	0	8 months	8		0	0				0	0	HC057			Formed	Tap
HC058	0	Female	0	15 months	15		0	0				0	0	HC058			Formed	Tap
HC063	0	Male	1	7 months	7		0	0				0	0	HC063			Formed	Tap
HC064	0	Male	1	1 month	1		0	0				0	0	HC064			Formed	Tap
HC067	0	Female	0	8 months	8		0	0				0	0	HC067			Formed	Tap
